# Supplementary material for: Identification and Quantitation of the Bioactive Components in Wasted Aralia elata Leaves Extract with Endothelial Protective Activity
Source: Molecules. 2023 Aug 6;28(15):5907. doi: 10.3390/molecules28155907 (PMC10421206; doi:10.3390/molecules28155907)
Supplement: Supplementary file 1 [file molecules-28-05907-s001.zip]

Archive with 1 entries (1 files):
- molecules-2528308-supplementary.pdf
